# Supplementary material for: Effects of a Red-Ginger-Based Multi-Nutrient Supplement on Optic Nerve Head Blood Flow in Open-Angle Glaucoma
Source: Nutrients. 2026 Jan 1;18(1):140. doi: 10.3390/nu18010140 (PMC12787861; doi:10.3390/nu18010140)
Supplement: Supplementary file 1 [file nutrients-18-00140-s001.zip]

Archive with 1 entries (1 files):
- nutrients-3990681-supplementary.pdf
